# Supplementary material for: Immunomodulatory Effects of Multivitamin Complexes Containing Agaricus blazei in Patients Undergoing Curative Resection for Non-Small-Cell Lung Cancer: A Randomized, Double-Blind, Placebo-Controlled Multicenter Pilot Trial
Source: Biomedicines. 2025 Dec 26;14(1):53. doi: 10.3390/biomedicines14010053 (PMC12839190; doi:10.3390/biomedicines14010053)
Supplement: Supplementary file 1 [file biomedicines-14-00053-s001.zip]

Archive with 1 entries (1 files):
- biomedicines-4042525-supplementary.pdf
